# Supplementary material for: Evaluating the Psychometric Properties of the Indonesian Version of the Stroke Stigma Scale Among Indonesian Stroke Survivors
Source: Int J Environ Res Public Health. 2026 Jul 17;23(7):918. doi: 10.3390/ijerph23070918 (PMC13410054; doi:10.3390/ijerph23070918)
Supplement: Supplementary file 1 [file ijerph-23-00918-s001.zip]

Archive with 1 entries (1 files):
- ijerph-4218566-supplementary.pdf
